# Supplementary material for: The Influence of Kerosene on Microbiomes of Diverse Soils
Source: Life (Basel). 2022 Jan 31;12(2):221. doi: 10.3390/life12020221 (PMC8878009; doi:10.3390/life12020221)
Supplement: Supplementary file 1 [file life-12-00221-s001.zip]

Archive with 1 entries (1 files):
- life-1537659-supplementary.pdf
